# Supplementary material for: An Integrated Mycobacterium tuberculosis Infection Session: Utilizing an Online Collaborative Platform in a Synchronous Classroom Setting
Source: MedEdPORTAL. 2021 Apr 14;17:11143. doi: 10.15766/mep_2374-8265.11143 (PMC8056773; doi:10.15766/mep_2374-8265.11143)
Supplement: Supplementary file 1 — Student Mycobacterial Defense Mechanisms Spreadsheet.xlsxCloud-Based Learning Detailed Description.docxPretest and Posttest MCQs.docxMycobacterium tuberculosis Defense Mechanisms.pptxInstructor Mycobacterial Defense Mechanisms Spreadsheet.xlsxFeedback Guidelines for Cloud-Based Learning.docx [file mep_2374-8265.11143-s001.zip]

Archive with 7 entries (7 files):
- A. Student Mycobacterial Defense Mechanisms Spreadsheet.xlsx
- B. Cloud-based Learning Detailed Description.docx
- C. Pretest and Posttest MCQs.docx
- D. Mycobacterium Tuberculosis Defense Mechanisms.pptx
- E. Instructor Mycobacterial Defense Mechanisms Spreadsheet.xlsx
- F. Feedback Guidelines for Cloud-based Learning.docx
- _Educational_Summary_Report_11143.pdf
