# Supplementary material for: An Integrated Mycobacterium tuberculosis Infection Session: Utilizing an Online Collaborative Platform in a Synchronous Classroom Setting
Source: MedEdPORTAL. 2021 Apr 14;17:11143. doi: 10.15766/mep_2374-8265.11143 (PMC8056773; doi:10.15766/mep_2374-8265.11143)
Supplement: Supplementary file 1 — Student Mycobacterial Defense Mechanisms Spreadsheet.xlsxCloud-Based Learning Detailed Description.docxPretest and Posttest MCQs.docxMycobacterium tuberculosis Defense Mechanisms.pptxInstructor Mycobacterial Defense Mechanisms Spreadsheet.xlsxFeedback Guidelines for Cloud-Based Learning.docx [file mep_2374-8265.11143-s001.zip › A. Student Mycobacterial Defense Mechanisms Spreadsheet.xlsx]

## Sheet: Sheet1
	EACH GROUP, PLEASE ANSWER YOUR ASSIGNED QUESTION(S) USING THE INTERNET: "PULMONARY TUBERCULOSIS" AS SEARCH TERM, OR YOUR INFORMATION LITERACY SKILLS TO LOOK AT OTHER APPROPRIATE RESOURCES
	Tuberculosis (TB) Mycobacterium tuberculosis
Clinical Presentation (overview, general information)	Group 1 Q1: Define Pulmonary tuberculosis, Extrapulmonary tuberculosis, LTBI and Reactivation. Answer:
	Q2: Define Primary TB and what is the main clinical presentation of Primary TB (list symptoms): (if not found in Dynamed google it or look in the Powerpoint) Answer:
	Q3:Define Secondary TB and list main Clinical presentation of Secondary TB: Progression of LTBI to active, symptomatic disease Answer (list symptoms):
	Feedback to Group 1 (ONLY BY PROFESSOR)
	Group 2 Q4: What are the most important pro-inflamatory cytokines and its role in TB? https://www.ncbi.nlm.nih.gov/pmc/articles/PMC5205539/ Answer: (provide most important function, you can Google it too):
	Q5: Explain in what cases (diseases) you would expect to see TB reactivation? Answer:
	Q6: What patient characteristics may lead to a systemic presentation (extrapulmonary) vs a pulmonary presentation? Answer:
	Feedback to Group 2 (ONLY BY PROFESSOR)
Risk Factors Previous medical history:	Group 3 Q7: What are the risk of factors to consider in a patient's previous medical history? Answer:
Social History:	Q8: What is an important aspect of social history in TB?: Answer:
	Q9: Under what circumstances could an otherwise healthy person become infected with TB? Answer:
	Feedback to Group 3 (ONLY BY PROFESSOR)
Diagnostic Testing	Group 4 Q10: List a common diagnostic tests for tuberculosis and brielfy describe: Answer:
	Q11: Why is Gram stain not used as diagnosis in TB? (Google it or see powerpoint) Answer:
	Feedback to Group 4 (ONLY BY PROFESSOR)
	Group 5 Q12: Explain how the PPD (tuberculin) test works. (use Dynamed and search using word tubeculin to find answer under mechanism of action). Answer:
	Q13: How is the PPD reaction monitored? use Dynamed and seach for tuberculin to find answer under section "monitoring" Answer:
	Feedback to Group 5 (ONLY BY PROFESSOR)
	Group 6 Q14: Explain how the IGRA or quantiferon TB tests work. Answer:
	Q15: What is the most common finding in Chest X-Ray? Look in "imaging studies" section Answer:
	Q16: What else should be included in the diffential diagnosis for TB? Include specific pathogens. Answer:
	Feedback to Group 6 (ONLY BY PROFESSOR)
Microbiologic Characteristics	Group 7 Insert picture or link here.
Gram +/-	Answer:
Acid fast?	Answer:
Morphology:	Answer:
Aerobic/anaerobic:	Answer:
Motility:	Answer:
Spore-forming?	Answer:
	Q17: What "special" components does the TB cell wall contain? List them and provide a brief description of each. (Google it or powerpoint presentation) Answer:
	Q18: Which factors contribute to the virulence of this pathogen? (look in UpToDate "Tuberculosis: Natural history, microbiology, and pathogenesis" or powerpoint presentation) Answer:
	Feedback to Group 7 (ONLY BY PROFESSOR)
Transmission & Pathogenesis	Group 8 Q19: What is the mode of transmission? Describe. Answer:	http://www.dynamed.com
	Q20: What are the reservoirs? List them Answer:
	Q21: Describe the Mycobacterium tuberculosis pathogenic life cycle. Answers:
	Feedback to Group 8 (ONLY BY PROFESSOR)
	Group 9 Q22: What are the factors that support growth of TB within Macrophages? (Dynamed and see powerpoint) Answer:
	Q23: What Immune cells would be able to better control intracellular bacterial infection? Explain (Google it and POWERPOINT): Answer:
	Feedback to Group 9 (ONLY BY PROFESSOR)
Immune Response · Innate · Adaptive · Reactivation	Group 10: Q24: Explain the role of Innate immunity in TB (Google it too) Answer:
	Q25: Explain how Adaptive immune response takes place (From DC to Th1.. reviewed in BFCP-2): Answer:
	Q26: Explain what may lead to reactivation: Answer:
	Feedback to Group 10 (ONLY BY PROFESSOR)
Epidemiology	Group 11 : Q27: Briefly, describe the global and US geographic distribution Answer:
	Q28 What is the natural reservoir of TB? Answer:
	Feedback to Group 11 (ONLY BY PROFESSOR)
Control, Prevention and Drug Resistance	Group 12: Q29: What are the main prevention measures for a person who has been exposed to TB? Answer:
	Q30: What populations test PPD positive in the absence of TB disease/symptoms? Google it or see powerpoint. Answer:
	Q31: What is the composition of PPD and why is it used? (look at Tuberculin in Dynamed) Answer:
	Feedback to Group 12 (ONLY BY PROFESSOR)
	Group 13: Q32: What are the major drug-resistant strains of TB? see UpToDate "Epidemiology and molecular mechanisms of drug-resistant tuberculosis" Answer:
	USE THIS LINK TO ANSWER: http://jac.oxfordjournals.org/content/66/7/1417.full Q33: Should drug susceptibility testing be done routinely for all patients diagnosed with TB? Answer:
	Q34: If a drug resistant strain of TB is detected, who needs to be informed? Answer:
	Feedback to Group 13 (ONLY BY PROFESSOR)
Others	Group 14 : Q35: List other pathogens that are intracellular as a part of pathogenesis of disease in humans? Answer:
	Q36: What are the main cells that are part of the granuloma formation? Macrophages & T cells Answer:
	Feedback to Group 14 (ONLY BY PROFESSOR)
If you finish questions above, please answer these questions below. (Questions for the Entire Class):
Questions	Answers
What is the main difference between BCG and TB that allow proper differential diagnosis? Google it online.	Answer:
	Feedback (ONLY BY PROFESSOR)
Why can humira not be used in patients with TB? explain mechanism of action of humira. Google it https://www.drugbank.ca/drugs/DB00051	Answer:
	Feedback (ONLY BY PROFESSOR)
Would a patient with a CAP infection have a positive PPD test? Besides TB, what other infections might cause a positive PPD test?	Answer:
What would the PPD test result, the QuantifERON test results, and blood culture results for the following patients?	A. In asymptomatic HIV who is infected with TB? Add positive or negative next to each test. Answer:
	B. In an AIDS patient who is infected with TB (extrapulmonary TB)? Answer:
	C. Please provide normal count of CD4 in both normal/asymptomatic and AIDS stage. Answer:
	Feedback to Group (ONLY BY PROFESSOR)
