# Supplementary material for: An Integrated Mycobacterium tuberculosis Infection Session: Utilizing an Online Collaborative Platform in a Synchronous Classroom Setting
Source: MedEdPORTAL. 2021 Apr 14;17:11143. doi: 10.15766/mep_2374-8265.11143 (PMC8056773; doi:10.15766/mep_2374-8265.11143)
Supplement: Supplementary file 1 — Student Mycobacterial Defense Mechanisms Spreadsheet.xlsxCloud-Based Learning Detailed Description.docxPretest and Posttest MCQs.docxMycobacterium tuberculosis Defense Mechanisms.pptxInstructor Mycobacterial Defense Mechanisms Spreadsheet.xlsxFeedback Guidelines for Cloud-Based Learning.docx [file mep_2374-8265.11143-s001.zip › E. Instructor Mycobacterial Defense Mechanisms Spreadsheet.xlsx]

## Sheet: Sheet1
Use this space to assign faculty to different groups. For example: A: 6,8,9,12,13 B:11,14 C: 4,5,7 D: 1,3 E: 2,10	EACH GROUP, PLEASE ANSWER YOUR ASSIGNED QUESTION(S) USING THE INTERNET: "PULMONARY TUBERCULOSIS" AS SEARCH TERM, OR YOUR INFORMATION LITERACY SKILLS TO LOOK AT OTHER APPROPRIATE RESOURCES
	Tuberculosis (TB) Mycobacterium tuberculosis
Clinical Presentation (overview, general information)	Group 1 (Type FACULTY name here) Q1: Define Pulmonary tuberculosis, Extrapulmonary tuberculosis, LTBI and Reactivation. Answer: -Pulmonary tuberculosis: Infection of the lung parenchyma by Mycobacterium tuberculosis. -Extrapulmonary tuberculosis: Any form of tuberculosis involving sites other than the lung. -LTBI: Infection with M. tuberculosis manifesting as a specific immune response in the abs…
	Q2: Define Primary TB and what is the main clinical presentation of Primary TB: (list symptoms): (if not found in other sources, Google it or look in the Powerpoint). Answer: -Flu-like symptoms.
	Q3:Define Secondary TB and list main Clinical presentation of Secondary TB: Progression of LTBI to active, symptomatic disease Answer (list symptoms): -Cough -Hemoptysis -Loss of appetite -Fatigue -Malaise -Weight loss -Fever -Night sweats
	Feedback to Group 1 (ONLY BY PROFESSOR) How long it takes a patient to present Secondary TB symptoms? Over 4 weeks. How a LTBI can become pulmonary TB (Immunosupressed individuals (See Q5,7-8)
	Group 2 (Type FACULTY name here) Q4: What are the most important pro-inflamatory cytokines and its role in TB? https://www.ncbi.nlm.nih.gov/pmc/articles/PMC5205539/ Answer: (provide most important function , you can google it too) -Tumor necrosis factor (TNF) alpha (fever, activates all imune cells and also endothelial cells), interleukin-6 (IL-6) (fever, activates all imune cells and also releas…
	Q5: Explain in what cases (diseases) you would expect to see TB reactivation? Answer: -Low CD4, prolonged therapy with cortocoids, use of TNF-alpha inhibitors.
	Q6: What patient characteristics may lead to a systemic presentation (extrapulmonary) vs a Pulmonary presentation? Answer: -Reduced immune response due to various risk factors (take a look in the box below for a list).
	Feedback to Group 2 (ONLY BY PROFESSOR) What is the most common clinical presentation of Extrapulmonary TB? ( answer: meningitis, subcutaneous, etc?)
Risk Factors Previous medical history:	Group 3 (Type FACULTY name here) Q7: What are the risk of factors to consider in a patient's past medical history? Answer: -HIV infection -Diabetes mellitus -Silicosis -Malignancies -Use of tumor necrosis factor-alpha antagonists or other immunosuppressive medications
Social History:	Q8: What is an important aspect of social history in a patient with TB?: Answer: -Living with or exposure to a person with active TB, an overcrowded living situation, homelessness, malnutrition, and incarceration.
	Q9: Under what circumstances could an otherwise healthy person become infected with TB? Answer: -Some sort of immunity defect, or have been exposed to a high innoculum of the pathogen.
	Feedback to Group 3 (ONLY BY PROFESSOR) Explain why HIV is considered a risk in term of the immune system? what stages are found in HIV ? (answers: reduction of CD4 (specially in AID stages that is below 200. See Q26, question at the end. (CD4 below 200 is AIDS stage. Main initial infection (2-4 weeks), asymptomatic (years) and AIDS stage (below 200 CD4 t cells).
Diagnostic testing	Group 4 (Type FACULTY name here) Q10: List common diagnostic tests for tuberculosis and brielfy describe: Answer: -CXR (chest X-ray) -AFB (acid-fast bacilli smear from sputum) -Culture (not often done, would need specialized media like LJ) -NAAT (nucleic acid amplification test) -PPD or tuberculin (QX) -IGRA (see QX)
	Q11: Why is Gram stain not used as diagnosis in TB? (Look it up or see powerpoint) Answer: -The organism does not Gram stain due to mycolic acids and waxes in the cell wall.
	Feedback to Group 4 (ONLY BY PROFESSOR) Describe the advantages and disadvantages bewteen PPD, AFB abd IGRA (look it up). Answers: PPD can give false positive (can not distingish between vaccinated or TB infection). AFB is diagnostic (but in Latent you may not see it): IGRA expensive, diagnostic and specific for TB infection.
	Group 5 (Type FACULTY name here) Q12: Explain how the PPD (tuberculin) test works. (use Dynamed and search using word tubeculin to find answer under mechanism of action. Answer: -PPD is a mixture of TB antigens that results in a type IV hypersensitivity reaction when injected under the skin.
	Q13: How is the PPD reaction is monitored? use Dynamed and seach for tubeculin to find answer under section "monitoring" Answer: -Skin reaction; interpret 48 to 72 hours after injection: results based only on palpable induration measured in mm transversely to the long axis. -Induration of 5 mm or greater is positive in recently-exposed individuals, persons with HIV infection or risk factors for H…
	Feedback to Group 5 (ONLY BY PROFESSOR) Is PPD observed in TB patients only or also in vaccinated individual? What techinques would you use to rule out vaccinated with BCG and someone that was infected with TB? Answer: PPD is not specific, it could be positive for people that was vaccianted or that was infected with TB. Interferon-gamma release assay (IGRA) would be used instead of PPD in an indi…
	Group 6 (Type FACULTY name here) Q14: Explain how the IGRA (interferon-gamma release assay) or quantiferon TB tests work. Answer: -The patient's interferon-gamma release is quantified to distinguish TB infection from exposure or vaccination. Measures level of interferon produced by host cells in response to Mycobacterium tuberculosis antigens, such as early secretory antigenic target-6 (ESAT-6) a…
	Q15: What is the most common finding in Chest X-Ray? Look at imaging studies. Answer: TB: middle or lower lung infiltrate suggests primary infection and upper lobe infiltrate more common in reactivation of latent tuberculosis (TB).
	Q16: What else should be included in the diffential diagnosis for TB? Including specific pathogens. Answer: -Lung abscess and necrotizing pneumonia with common bacterial infections such as Streptococcus pneumoniae, Haemophilus influenzae, Klebsiella pneumoniae, Staphylococcus aureus, other Mycobacterium, Actinomyces, aspiration pneumonia, Legionella, Mycoplasma pneumoniae, Nocardia species.
	Feedback to Group 6 (ONLY BY PROFESSOR) What T cells mainly release IFN gamma ? (CD4 T cells). Is ESAT-6 and CFP-10 expressed in BCG or TB? (only TB therefore can discriminate people infected fro those vaccinated with BCG) How sensitive is IGRA assay? (Over 90% and specific).
Microbiologic Characteristics	Group 7 (Type FACULTY name here) Insert picture or link here of M. tuberculosis.
Gram +/-	Answer: Gram-positive, but does not Gram stain well
Acid fast?	Answer: Yes
Morphology:	Answer: Slightly curved or straight rods
Aerobic/anaerobic:	Answer: Aerobic
Motility:	Answer: Nonmotile
Spore-forming?	Answer: Nonspore forming
	Q17: What "special" components does the TB cell wall have? List them and provide a brief description. (May find it in the powerpoint presentation) Answer: -Mycolic acid, arabinogalactan, (and peptidoglycan) -LPS is LAM (lipoarabinomannan) -Mycobacterial outer membrane (MOM) consists of a lipid bilayer structure
	Q18: Which factors contribute to the virulence of this pathogen? (look in UpToDate "Tuberculosis: Natural history, microbiology, and pathogenesis" or powerpoint presentation) Answer: -Mycolic acids contribute to slow growth which then allows time for the immune system to recognize them as pathogens. -LAM can resist host oxidative stress, allowing for intracellular survival.
	Feedback to Group 7 (ONLY BY PROFESSOR) What are the factors that support growth of TB within Macrophages? Q22 has the answer.
Transmission & Pathogenesis	Group 8 (Type FACULTY name here) Q19: What is the mode of transmission? Describe. Answer: -Transmitted from patients with pulmonary tuberculosis: airborne particles (droplet nuclei) carrying M. tuberculosis when coughing. Other forms of transmission: aerosolization of organisms during autopsies, embalming, or irrigation of cutaneous wounds (are rare).
	Q20: What are the reservoirs? List them Answer: -The human host serves as the only natural reservoir for Mycobacterium tuberculosis; other related strains are found in animals and may transmit TB-like disease.
	Q21: Describe the Mycobacterium tuberculosis pathogenic life cycle. Answer: -Infection occurs when a person with tuberculosis (TB) coughs up droplet nuclei (1-5 micrometer in size) containing bacteria that enter airway of uninfected person. -Unlike respiratory droplets responsible for transmission of other pathogens, because of their small size, droplet nuclei can reach terminal alveoli. -In the …
	Feedback to Group 8 (ONLY BY PROFESSOR) What immune cells control granuloma formation? Answer: TH1 (CD4 T cells) and Macrophages; Cytokines (TNF alpha and IFN -gamma)
	Group 9 (Type FACULTY name here) Q22: What are the factors that support growth of TB within Macrophages? (Dynamed and see PowerPoint) Answer: -LAM prevents phagosome-lysosome fusion, urease C inhibits phagosome acidification. -phthiocerol dimycocerosate (PDIM) - surface lipids that mask M. tuberculosis molecular patterns involved with activating the host innate immune system. -phenolic glycolipid…
	Q23: What Immune cells would be able to better control intracellular bacterial infection? Explain (Look up online or in PowerPoint) Answer: -Macrophages and CD4 T cels (TH1). Th1 secrete interferon gamma that activates marcrophages (granuloma formation).
	Feedback to Group 9 (ONLY BY PROFESSOR) What are the most common diseases that put at risk a patient ? Q7 are the answers.
Immune Response · Innate · Adaptive · Reactivation	Group 10 (Type FACULTY name here)
	Q24: Explain the role of Innate immunity in TB (you may need to use Google search) Answer: -Innate: phagocytic cells such as neutrophils are recruited. Monocytes differentiate to Macrophages. Macrophages mainy control the infection. Inmature Dendritic cells get activated and migrate to LN located in lungs (e.g mediastinal LN). TB inhibits phagolyzosome formation in macrophages, and therefore the …
	Q25: Explain how the Adaptive immune response takes place (From DC to Th1...this was reviewed in BFCP-2): Answer: -Dendrtic cells activates CD4. Activated CD4 T cells, specially TH1 in the case of TB go back to further activate Macrophages by the release of IFN gamma (also TNF-alpha). IFN gamma binds to IFN gamma receptor found on Macrophages and lead to ROS, Phagolyzosome formation, increae MHC-…
	Q26: Explain what may lead to reactivation: Answer: -It may be associated with weakened immunity, specially due to reduction of overall CD4 T cells in cases such as HIV, specially in AID stage. Here the granuloma formation, made to confine the TB, can not longer do it, and release of TB to several tissues is found including CNS.
	Feedback to Group 10 (ONLY BY PROFESSOR) What other diseases are seen in immunocompromise patients? Answer: kaposi sarcoma, PCP, CMV, opportunitist infections.
Epidemiology	Group 11 (Type FACULTY name here) Q27: Brielfy discuss global and US geographic distribution of TB infections. Answer: -TB is found worldwide, high-burden countries account for 60% of the active tuberculosis cases in the world (India, Indonesia, China, Nigeria, Pakisan and South Africa). -World Health Organization (WHO) global tuberculosis (TB) statistics for 2015. - Estimated 10.4 million people…
	Q28 What is the natural reservoir of TB? Answer: -The human host serves as the only natural reservoir for Mycobacterium tuberculosis; however animals may be infected with other species of Mycobacteria and transmit to humans, causing TB-like symptoms
	Feedback to Group 11 (ONLY BY PROFESSOR) What is an easy test to diagnose a population with TB? ... PPD reaction (cheap and easy).
Control, Prevention and Drug Resistance	Group 12 (Type FACULTY name here) Q29: What are the main Prevention measures for a person who has been exposed to TB? Google it or see powerpoint Answer: -PPD screening+ Vaccine (BCG); treat individuals with latent TB.
	Q30: What populations test PPD positive in the absence of TB disease/symptoms? (May need to Google it or see powerpoint.) Answer: -Vaccinated individuals (those who grew up in countries where BCG is/was a routine immunization).
	Q31: What is the composition of PPD and why is it used? (look at Tuberculin in Dynamed) Answer: -PPD is purified protien derivative and is basically TB antigens. It is used to test for TB vaccination or infection.
	Feedback to Group 12 (ONLY BY PROFESSOR) Explain the is considered a PPD reaction to be positive in normal and immunocopromized individuals (refer to CDC). Answers: An induration of 5 or more millimeters is considered positive in: -HIV-infected persons. -A recent contact of a person with TB disease. -Persons with fibrotic changes on chest radiograph consistent with prior TB. -Patients with organ …
	Group 13 (Type FACULTY name here) Q32: What are the major drug-resistant strains of TB? see UpToDate "Epidemiology and molecular mechanisms of drug-resistant tuberculosis" Answer: -Drug-resistant TB: resistant to one of the first-line anti-TB drugs: isoniazid, rifampin, pyrazinamide, ethambutol, or streptomycin. -Multidrug-resistant TB (MDR-TB): resistant to at least isoniazid and rifampin and po…
	USE THIS LINK TO ANSWER: http://jac.oxfordjournals.org/content/66/7/1417.full Q33: Should drug susceptibility testing be done routinely for all patients diagnosed with TB? Answer: -Yes, because of the prevelence of drug resistant strain, these tests are now routinely done.
	Q34: If a drug resistant strain of TB is detected, who needs to be informed? Answer: -Health authorities must be notified so that these strains can be tracked
	Feedback to Group 13 (ONLY BY PROFESSOR) (optional) What is the difference between intrinsic and acquired drug resistance? Answer: Intrinsic drug resistance of M. tuberculosis is refered to unusual structure of its mycolic acid-containing cell wall that gives the bacteria a low permeability for many compounds such as antibiotics and other chemotherapeutic agents, and due to the role of efflux mec…
Others	Group 14 (Type FACULTY name here) Q35: List other pathogens that are intracellular as a part of pathogenesis of disease in humans? Answer: -Listeria, Salmonella, Mycobacterium species, Chlamydia, viruses, Coxiella, Francisella, Brucella, Nocardia, Yersinia, Histoplasma, Rickettsia, Trypanosoma, Plasmodium, Pneumocystis jiroveci
	Q36: What cells are the main cells that are part of the granuloma? Answer: -Killed macrophages, activated macrophages, T cells (TH1).
	Feedback to Group 14 (ONLY BY PROFESSOR) Which diseases are indicators that the cell-mediated immune response is compromised? Answer: opportunitic infections and others,... List some (Look it up, there are many). Answer: Pneumocystis jiroveci, TB, karposi sarcoma (Human Herpes virus 8), histoplasmosis, Cytomegalovirus, aspergillus, etc.
If you finish questions above, please answer these questions below. (Questions for the Entire Class):
Questions	Answers (Type FACULTY name here)
What is the main difference between BCG and TB that allow proper differential diagnosis? Look it up online.	ESAT-6, CFP-10 , TB7.7
	Feedback (ONLY BY PROFESSOR)
Why can humira not be used in patients with TB? explain mechanism of action of humira. Use Google search or: https://www.drugbank.ca/drugs/DB00051	Humira or adalilumab is a neutralizing antibody anti TNF used in diseases such as RAl
	Feedback (ONLY BY PROFESSOR)
Would a patient with a Community-acquired pneumonia (CAP) infection have a positive PPD test? Besides TB, what other infections might cause a positive PPD test?	No, no causative agents of CAP would cause a positive PPD test. A MAC infection would give a positive PPD but the reaction is usually smaller than with TB (that and BCG are considered false positives)
	Feedback (ONLY BY PROFESSOR)
What would the PPD test result, the QuantifERON test results, and blood culture results for the following patients?	A. In asymptomatic HIV who is infected with TB? Add positive or negative next to each test - PPD: Positive - Quantiferon: Positive -Blood culture: Negative
	B. In an AIDS patient who is infected with TB (extrapulmonary TB)? - PPD: false negative - Quantiferon: false negative - Blood culture: Positive (pathogens is not longer contained in the granuloma). So the pathogen is can be onserved in other tissues and caused meningitis, subcutanous TB , etc (Extra pulmonary TV)
	C. Please provide normal count of CD4 in both normal/asymptomatic and Aids stages? Answer: The CD4 count of an uninfected adult/adolescent who is generally in good health ranges from 500 cells/mm^3 to 1,600 cells/mm^3. A very low CD4 count (less than 200 cells/mm^3) is one of the ways to determine whether a person living with HIV has progressed to AIDS.
	Feedback (ONLY BY PROFESSOR)
